# Supplementary material for: Optimising Transformation Efficiency in Borrelia: Unravelling the Role of the Restriction-Modification System of Borrelia afzelii and Borrelia garinii
Source: Int J Mol Sci. 2024 Oct 22;25(21):11343. doi: 10.3390/ijms252111343 (PMC11546952; doi:10.3390/ijms252111343)
Supplement: Supplementary file 1 [file ijms-25-11343-s001.zip]

Archive with 1 entries (1 files):
- ijms-3254995-supplementary.pdf
